# Supplementary material for: Psychometric properties of patient-reported outcome measures to assess premenstrual syndrome/premenstrual dysphoric disorder in japanese: a systematic review using the COSMIN methodology
Source: J Patient Rep Outcomes. 2025 Jun 20;9:71. doi: 10.1186/s41687-025-00910-4 (PMC12181441; doi:10.1186/s41687-025-00910-4)
Supplement: Supplementary file 2 — Supplementary Material 2 [file 41687_2025_910_MOESM2_ESM.xlsx]

## Sheet: Structural validity
Appendix 3. Overview of the summary of findings
Structural validity
	PROM-subscale	Summary or pooled result	Overall rating	Quality of evidence
	the PMDD scale13	CFI=0.857, GFI=0.857, AGFI=0.813	Insufficient	No level of evidence: rating is indeterminate
	PSQ14	Unidimensionality and structural validity, (one factor) TLI=0.94; CFI=0.95; RMSEA=0.08 (90% CI: 0.07–0.08); SRMR=0.04, GFI=0.93, AGFI=0.90 (two factor) TLI=0.94; CFI=0.96; RMSEA=0.07 (90% CI: 0.07–0.08), SRMR=0.04, GFI=0.94, AGFI=0.91	Sufficient	No level of evidence: rating is indeterminate
	PSQ-S15	Unidimensionality, TLI=0.96; CFI=0.98; RMSEA;0.08 (90%CI 0.07-0.09); SRMR=0.03, AIC=204.5, GFI=0.96, AGFI=0.93	Sufficient	No level of evidence: rating is indeterminate
	PMS-I16	Two factors with eigenvalue >1; 63% total variance explained; item loadings >0.53	Indeterminate	No level of evidence: rating is indeterminate
	PSMS17	CFI=0.93; RMSEA=0.08	Insufficient	No level of evidence: rating is indeterminate
	PMS-818	CFI=0.94; RMSEA=0.08	Insufficient	No level of evidence: rating is indeterminate
	Self-management scale of PMS during childrearing periods19	Five factors with eigenvalue >1; 58.35% total variance explained; item loadings >0.44	Indeterminate	No level of evidence: rating is indeterminate
	37 items of the premenstrual state scales20	Four factors; item loadings 0.28–0.91	Indeterminate	No level of evidence: rating is indeterminate
	MDQ21	Six factors	Indeterminate	No level of evidence: rating is indeterminate
	DRSP-J22, 23	(2021) TFI range=0.911–0.932; CFI range=0.926–0.944; RMSEA range=0.088–0.101; SRMR range=0.046–0.048, AIC range=721.41–860.59; GFI range=0.819–0.850 (2024) -	Inconsistent	No level of evidence: rating is indeterminate
	J-DRSP24,25	CFI=0.83; RMSEA=0.12	Insufficient	No level of evidence: rating is indeterminate
	J-DRSP (SF)25	CFI=0.99; RMSEA=0.048	Sufficient	No level of evidence: rating is indeterminate
	PROM, patient-reported outcome measure; CI, confidence interval; PMS, premenstrual syndrome; PMDD, premenstrual dysphoric disorder; CFI, Comparative fit index; GFI, goodness-of-fit index; AGFI, adjusted GFI; TLI, Tucker Lewis index; RMSEA, root mean square error of approximation; SRMR, standardized root mean square residual; AIC, Akaike’s information criterion; PSQ, Psychometric Testing of the Pr…

## Sheet: Internal consistency
Internal consistency
	PROM-subscale	Summary or pooled result	Overall rating	Quality of evidence
	the PMDD scale13	Cronbach's alpha=0.91	Sufficient	No level of evidence: rating is indeterminate
	PSQ14	Cronbach's alpha=0.93	Sufficient	No level of evidence: rating is indeterminate
	PSQ-S15	Cronbach's alpha=0.93	Sufficient	No level of evidence: rating is indeterminate
	PMS-I16	Two subscales; Conbach's alpha range=0.84–0.94	Sufficient	No level of evidence: rating is indeterminate
	PSMS17	Two subscales; Conbach's alpha range=0.903–0.951	Sufficient	No level of evidence: rating is indeterminate
	PMS-818	Cronbach's alpha=0.75 (Two subscales; Conbach's alpha range=0.64–0.80)	Insufficient	No level of evidence: rating is indeterminate
	Self-management scale of PMS during childrearing periods19	Cronbach's alpha=0.92 (Five subscales; Conbach's alpha range=0.79–0.94)	Sufficient	No level of evidence: rating is indeterminate
	37 items of the premenstrual state scales20	Four subscales; Conbach's alpha range=0.713–0.941	Sufficient	No level of evidence: rating is indeterminate
	MDQ21	Cronbach's alpha range=0.890–0.974 in each phase (Six subscales; Cronbach's alpha range=0.463-0.955)	Insufficient	No level of evidence: rating is indeterminate
	DRSP-J22, 23	Conbach's alpha range=0.95–0.98 (0.96–0.97 in the luteal phase, 0.95–0.98 in the follicular phase)	Sufficient	High (as there are two very good studies, with consistent results)
	J-DRSP24,25	Conbach's alpha range=0.68–0.95	Inconsistent	No level of evidence: rating is inconsistent
	J-DRSP (SF)25	Cronbach's alpha=0.89 (Two subscales; Conbach's alpha range=0.80–0.89)	Sufficient	No level of evidence: rating is indeterminate
	PROM, patient-reported outcome measure; CI, confidence interval; PMS, premenstrual syndrome; PMDD, premenstrual dysphoric disorder; PSQ, Psychometric Testing of the Premenstrual Symptoms Questionnaire; PSQ-S, Psychometric Testing of a New Short Form of the Premenstrual Symptoms Questionnaire; PMS-I, PMS-Impact Questionnaire; PSMS, psychological sufferings in menstruation-related symptoms; PMS-8, …

## Sheet: Cross-cultural validity 
Cross-cultural validity
	PROM-subscale	Summary or pooled result	Overall rating	Quality of evidence
	the PMDD scale13	-	-	-
	PSQ14	-	-	-
	PSQ-S15	-	-	-
	PMS-I16	-	-	-
	PSMS17	-	-	-
	PMS-818	-	-	-
	Self-management scale of PMS during childrearing periods19	-	-	-
	37 items of the premenstrual state scales20	-	-	-
	MDQ21	-	-	-
	DRSP-J22, 23	-	-	-
	J-DRSP24,25	-	-	-
	J-DRSP (SF)25	-	-	-
	PROM, patient-reported outcome measure; PMS, premenstrual syndrome; PMDD, premenstrual dysphoric disorder; PSQ, Psychometric Testing of the Premenstrual Symptoms Questionnaire; PSQ-S, Psychometric Testing of a New Short Form of the Premenstrual Symptoms Questionnaire; PMS-I, PMS-Impact Questionnaire; PSMS, psychological sufferings in menstruation-related symptoms; PMS-8, Premenstrual Syndrome Sho…

## Sheet: Reliability
Reliability
	PROM-subscale	Summary or pooled result	Overall rating	Quality of evidence
	the PMDD scale13
	PSQ14
	PSQ-S15
	PMS-I16
	PSMS17
	PMS-818
	Self-management scale of PMS during childrearing periods19
	37 items of the premenstrual state scales20
	MDQ21
	DRSP-J22, 23	ICC range=0.69–0.87 in the follicular phase, ICC range=0.70–0.84 in the luteal phase	Inconsistent (in the follicular phase) sufficient (in the luteal phase)	No level of evidence: rating is indeterminate
	J-DRSP24,25	ICC=0.76 in the follicular phase, ICC=0.60 in the luteal phase	Sufficient (in the follicular phase) insufficient (in the luteal phase)	No level of evidence: rating is indeterminate
	J-DRSP (SF)25	ICC=0.70 (95% CI: 0.62–0.77) in the follicular phase, ICC=0.61 (95% CI: 0.51–0.68) in the luteal phase	Sufficient (in the follicular phase) insufficient (in the luteal phase)	No level of evidence: rating is indeterminate
	PROM, patient-reported outcome measure; ICC, interclass correlation coefficient; PMS, premenstrual syndrome; PMDD, premenstrual dysphoric disorder; PSQ, Psychometric Testing of the Premenstrual Symptoms Questionnaire; PSQ-S, Psychometric Testing of a New Short Form of the Premenstrual Symptoms Questionnaire; PMS-I, PMS-Impact Questionnaire; PSMS, psychological sufferings in menstruation-related s…

## Sheet: Measurement error
Measurement error
	PROM-subscale	Summary or pooled result	Overall rating	Quality of evidence
	the PMDD scale13
	PSQ14
	PSQ-S15
	PMS-I16
	PSMS17
	PMS-818
	Self-management scale of PMS during childrearing periods19
	37 items of the premenstrual state scales20
	MDQ21
	DRSP-J22, 23
	J-DRSP24,25
	J-DRSP (SF)25
	PROM, patient-reported outcome measure; PMS, premenstrual syndrome; PMDD, premenstrual dysphoric disorder; PSQ, Psychometric Testing of the Premenstrual Symptoms Questionnaire; PSQ-S, Psychometric Testing of a New Short Form of the Premenstrual Symptoms Questionnaire; PMS-I, PMS-Impact Questionnaire; PSMS, psychological sufferings in menstruation-related symptoms; PMS-8, Premenstrual Syndrome Sho…

## Sheet: Criterion validity
Criterion validity
	PROM-subscale	Summary or pooled result	Overall rating	Quality of evidence
	the PMDD scale13	-	-	-
	PSQ14	-	-	-
	PSQ-S15	Spearman's r=0.978	Sufficient	No level of evidence: rating is indeterminate
	PMS-I16	-	-	-
	PSMS17	-	-	-
	PMS-818	-	-	-
	Self-management scale of PMS during childrearing periods19	-	-	-
	37 items of the premenstrual state scales20	-	-	-
	MDQ21	-	-	-
	DRSP-J22, 23	Weighted kappa=0.78 (95%CI: 0.57-1.00)	Indeterminant	No level of evidence: rating is indeterminate
	J-DRSP24,25	-	-	-
	J-DRSP (SF)25	Pearson’s coefficients=0.97	Sufficient	No level of evidence: rating is indeterminate
	PROM, patient-reported outcome measure; CI, confidence interval; PMS, premenstrual syndrome; PMDD, premenstrual dysphoric disorder; PSQ, Psychometric Testing of the Premenstrual Symptoms Questionnaire; PSQ-S, Psychometric Testing of a New Short Form of the Premenstrual Symptoms Questionnaire; PMS-I, PMS-Impact Questionnaire; PSMS, psychological sufferings in menstruation-related symptoms; PMS-8, …

## Sheet: Hypothesis testing
Hypothesis testing for construct validity
	PROM-subscale	Summary or pooled result	Overall rating	Quality of evidence
	the PMDD scale13	-	-	-
	PSQ14	-	-	-
	PSQ-S15	-	-	-
	PMS-I16	1 out of 1 hypothesis confirmed	Sufficient	No level of evidence: rating is indeterminate
	PSMS17	37 out of 45 hypotheses confirmed	Sufficient	No level of evidence: rating is indeterminate
	PMS-818	-	-	-
	Self-management scale of PMS during childrearing periods19	-	-	-
	37 items of the premenstrual state scales20	-	-	-
	MDQ21	-	-	-
	DRSP-J22, 23	-	-	-
	J-DRSP24,25	-	-	-
	J-DRSP (SF)25	-	-	-
	PROM, patient-reported outcome measure; PMS, premenstrual syndrome; PMDD, premenstrual dysphoric disorder; PSQ, Psychometric Testing of the Premenstrual Symptoms Questionnaire; PSQ-S, Psychometric Testing of a New Short Form of the Premenstrual Symptoms Questionnaire; PMS-I, PMS-Impact Questionnaire; PSMS, psychological sufferings in menstruation-related symptoms; PMS-8, Premenstrual Syndrome Sho…

## Sheet: Responsiveness
Responsiveness
	PROM-subscale	Summary or pooled result	Overall rating	Quality of evidence
	the PMDD scale13	-	-	-
	PSQ14	-	-	-
	PSQ-S15	-	-	-
	PMS-I16	-	-	-
	PSMS17	-	-	-
	PMS-818	-	-	-
	Self-management scale of PMS during childrearing periods19	-	-	-
	37 items of the premenstrual state scales20	-	-	-
	MDQ21	-	-	-
	DRSP-J22, 23	-	-	-
	J-DRSP24,25	-	-	-
	J-DRSP (SF)25	-	-	-
	PROM, patient-reported outcome measure; PMS, premenstrual syndrome; PMDD, premenstrual dysphoric disorder; PSQ, Psychometric Testing of the Premenstrual Symptoms Questionnaire; PSQ-S, Psychometric Testing of a New Short Form of the Premenstrual Symptoms Questionnaire; PMS-I, PMS-Impact Questionnaire; PSMS, psychological sufferings in menstruation-related symptoms; PMS-8, Premenstrual Syndrome Sho…
