# Supplementary material for: Psychometric properties of patient-reported outcome measures to assess premenstrual syndrome/premenstrual dysphoric disorder in japanese: a systematic review using the COSMIN methodology
Source: J Patient Rep Outcomes. 2025 Jun 20;9:71. doi: 10.1186/s41687-025-00910-4 (PMC12181441; doi:10.1186/s41687-025-00910-4)
Supplement: Supplementary file 3 — Supplementary Material 3 [file 41687_2025_910_MOESM3_ESM.xlsx]

## Sheet: Appendix2
Appendix 2.Characteristics of included study populations for the assessment of measurement properties
	PROM* (reference to first article)	Population			Instrument administration
		N	Mean age (SD)	Study participants	Setting	Resonse rate
	the PMDD scale13	303	32.0(7.7)	Women with menstrual cycles between the ages of 20 and 45 years	Questionnaire survey	0.75
	PSQ14	879	16.7(0.9)	High school students with regular menstrual cycles	Questionnaire survey	86%(1190/1388)
	PSQ-S15	922	16.7(0.9)	High school students with regular menstrual cycles	Questionnaire survey	86%(1190/1388)
	PMS-I16	254	-	Women who experienced physical and mental changes before menstruation	Questionnaire survey	-
	PSMS17	318	30.18(5.10)	Women who experienced physical and mental changes before menstruation	Questionnaire survey	0.64
	PMS-818	415	30.6(8.5)	Women with regular menstrual cycles aged >18 years	Online questionnaire survey	0.78
	Self-management scale of PMS during childrearing periods19	797	34.6(4.8)	Mothers aged between 20 and 44 years with children aged ≤6 years	Questionnaire survey	53%(878/1640)
	37 items of the premenstrual state scales20	477	19.9(1.2)	University students	Questionnaire survey	-
	MDQ21	34	29.7	Women with menstrual cycles between the ages of 22 and 45 years	Questionnaire survey	87%(34/39)
	DRSP-J(2021)22	324	35.2(6.3)	Women with regular menstrual cycles between the ages of 20 and 45 years	Clinical trials	-
	DRSP-J(2024)23	113	34.0(7.6)	Women with regular menstrual cycles between the ages of 20 and 45 years	Clinical trials	-
	J-DRSP(2021)25	304	median age, 21 years; range, 20–50	Women with regular menstrual cycles	Questionnaire on smartphone app	-
	J-DRSP(2020)24	107	median age, 30 years; range, 21–46	Women with regular menstrual cycles	Questionnaire survey	-
	J-DRSP (SF)25	304	median age, 21 years; range, 20–50	Women with regular menstrual cycles aged >20 years	Questionnaire on smartphone app	-
	PROM, patient-reported outcome measure; PMS, premenstrual syndrome; PMDD, premenstrual dysphoric disorder; SD, standard deviation; PSQ, Psychometric Testing of the Premenstrual Symptoms Questionnaire; PSQ-S, Psychometric Testing of a New Short Form of the Premenstrual Symptoms Questionnaire; PMS-I, PMS-Impact Questionnaire; PSMS, psychological sufferings in menstruation-related symptoms; PMS-8, P…
